# Supplementary material for: Early and late adverse clinical outcomes of severe carbon monoxide intoxication: A cross-sectional retrospective study
Source: PLoS One. 2024 Aug 30;19(8):e0301399. doi: 10.1371/journal.pone.0301399 (PMC11364238; doi:10.1371/journal.pone.0301399)
Supplement: S1 Dataset — (XLSX) [file pone.0301399.s002.xlsx]

## Sheet: Sayfa1
Sex	Age	comorbidity	DM	CAD	CVA	CHF	COPD	GCS	INTUBATION	COHb level	COHb group	LPH	LLKTT	LTRP	LAST	LALT	LKRE	LURE	HBOED	Tx	in_hospital_mortality	prGNS_2.day_after	mortality_1 year	HBOT_GCS	NBOT_GCS
Erkek	69	evet	Var	Var	Yok	Yok	Var	15	Hayır	29,70	25,1-35	7,41	1,70	13,00	33,00	13,00	1,00	37,00	Var	NBO	Hayır	GNS yok	hayır	13,00	15,00
Kadın	64	evet	Yok	Var	Yok	Yok	Var	10	Evet	42,60	35,1 ve üstü	7,29	11,90	35,00	25,00	16,00	,90	52,00	Var	NBO	Hayır	GNS var	hayır	11,00	10,00
Kadın	86	evet	Var	Yok	Yok	Yok	Var	14	Hayır	23,00	15-25	7,24	5,10	34,00	9,00	7,00	,61	45,00	Var	NBO	Hayır	GNS var	hayır	13,00	14,00
Kadın	47	evet	Yok	Var	Yok	Var	Yok	8	Evet	63,20	35,1 ve üstü	7,01	14,30	282,00	31,00	31,00	1,20	28,00	Var	NBO	Evet		evet	14,00	8,00
Erkek	44	evet	Yok	Var	Yok	Var	Yok	15	Hayır	27,30	25,1-35	7,41	3,80	93,00	24,00	20,00	,98	31,00	Var	NBO	Hayır	GNS yok	hayır	15,00	15,00
Kadın	72	evet	Yok	Yok	Var	Yok	Yok	14	Hayır	27,50	25,1-35	7,44	1,30	6,00	11,00	12,00	,90	35,00	Var	NBO	Hayır	GNS yok	hayır	15,00	14,00
Kadın	62	evet	Yok	Yok	Var	Yok	Yok	14	Hayır	26,40	25,1-35	7,32	4,70	25,00	12,00	16,00	,60	26,00	Var	NBO	Hayır	GNS yok	hayır	14,00	14,00
Kadın	57	evet	Var	Var	Yok	Yok	Yok	15	Hayır	27,90	25,1-35	7,37	4,60	13,00	45,00	12,00	,90	39,00	Var	NBO	Hayır	GNS yok	hayır	7,00	15,00
Erkek	72	evet	Var	Yok	Yok	Yok	Yok	9	Evet	45,80	35,1 ve üstü	7,44	9,30	32,00	29,00	17,00	1,40	71,00	Var	NBO	Hayır	GNS var	hayır	8,00	9,00
Kadın	20	hayır	Yok	Yok	Yok	Yok	Yok	4	Evet	58,70	35,1 ve üstü	7,02	19,00	81,00	45,00	24,00	1,12	22,00	Var	NBO	Evet		evet	11,00	4,00
Erkek	49	hayır	Yok	Yok	Yok	Yok	Yok	5	Evet	42,50	35,1 ve üstü	7,03	7,80	280,00	41,00	27,00	1,10	30,00	Var	NBO	Evet		evet	15,00	5,00
Kadın	29	hayır	Yok	Yok	Yok	Yok	Yok	12	Hayır	17,50	15-25	7,41	3,70	16,00	20,00	10,00	,30	16,00	Var	NBO	Hayır	GNS yok	hayır	15,00	12,00
Kadın	43	hayır	Yok	Yok	Yok	Yok	Yok	13	Hayır	27,00	25,1-35	7,39	2,90	105,00	24,00	20,00	,98	31,00	Var	NBO	Hayır	GNS yok	hayır	15,00	13,00
Erkek	30	hayır	Yok	Yok	Yok	Yok	Yok	13	Hayır	27,10	25,1-35	7,37	3,50	74,00	16,00	15,00	,60	30,00	Var	NBO	Hayır	GNS yok	hayır	15,00	13,00
Erkek	19	hayır	Yok	Yok	Yok	Yok	Yok	13	Hayır	40,50	35,1 ve üstü	7,33	3,90	53,00	18,00	16,00	,80	47,00	Var	NBO	Hayır	GNS yok	hayır	15,00	13,00
Kadın	66	hayır	Yok	Yok	Yok	Yok	Yok	13	Hayır	33,50	25,1-35	7,29	3,70	113,00	33,00	21,00	,97	47,00	Var	NBO	Hayır	GNS yok	hayır	15,00	13,00
Erkek	56	hayır	Yok	Yok	Yok	Yok	Yok	13	Hayır	26,00	25,1-35	7,18	3,20	6,00	22,00	37,00	1,06	31,00	Var	NBO	Hayır	GNS yok	hayır	15,00	13,00
Kadın	32	hayır	Yok	Yok	Yok	Yok	Yok	13	Hayır	27,70	25,1-35	7,17	2,70	75,00	30,00	38,00	,50	21,00	Var	NBO	Hayır	GNS yok	hayır	15,00	13,00
Kadın	42	hayır	Yok	Yok	Yok	Yok	Yok	14	Hayır	27,30	25,1-35	7,60	5,20	3,00	18,00	13,00	,70	36,00	Var	NBO	Hayır	GNS yok	hayır	15,00	14,00
Kadın	23	hayır	Yok	Yok	Yok	Yok	Yok	14	Hayır	25,60	25,1-35	7,50	4,70	11,00	14,00	13,00	,80	30,00	Var	NBO	Hayır	GNS yok	hayır	15,00	14,00
Erkek	51	hayır	Yok	Yok	Yok	Yok	Yok	14	Hayır	36,60	35,1 ve üstü	7,47	3,40	5,00	20,00	18,00	,93	39,00	Var	NBO	Hayır	GNS yok	hayır	15,00	14,00
Erkek	57	hayır	Yok	Yok	Yok	Yok	Yok	14	Hayır	45,10	35,1 ve üstü	7,38	2,50	7,00	20,00	15,00	,91	35,00	Var	NBO	Hayır	GNS yok	hayır	14,00	14,00
Erkek	22	hayır	Yok	Yok	Yok	Yok	Yok	14	Hayır	25,80	25,1-35	7,38	1,70	13,00	25,00	22,00	,80	23,00	Var	NBO	Hayır	GNS yok	hayır	14,00	14,00
Kadın	43	hayır	Yok	Yok	Yok	Yok	Yok	14	Hayır	27,90	25,1-35	7,37	1,70	4,00	16,00	16,00	,50	26,00	Var	NBO	Hayır	GNS yok	hayır	14,00	14,00
Erkek	21	hayır	Yok	Yok	Yok	Yok	Yok	14	Hayır	28,90	25,1-35	7,36	2,70	23,00	26,00	39,00	,90	23,00	Var	NBO	Hayır	GNS yok	hayır	15,00	14,00
Erkek	67	hayır	Yok	Yok	Yok	Yok	Yok	14	Hayır	30,70	25,1-35	7,32	3,80	12,00	27,00	29,00	,90	47,00	Var	NBO	Hayır	GNS yok	hayır	15,00	14,00
Erkek	55	hayır	Yok	Yok	Yok	Yok	Yok	14	Hayır	32,50	25,1-35	7,28	3,70	6,00	16,00	12,00	,90	36,00	Var	NBO	Hayır	GNS yok	hayır	15,00	14,00
Erkek	32	hayır	Yok	Yok	Yok	Yok	Yok	15	Hayır	26,50	25,1-35	7,45	2,10	16,00	34,00	38,00	1,10	28,00	Var	NBO	Hayır	GNS yok	hayır	14,00	15,00
Kadın	28	hayır	Yok	Yok	Yok	Yok	Yok	15	Hayır	27,00	25,1-35	7,42	1,50	94,00	16,00	11,00	,80	16,00	Var	NBO	Hayır	GNS yok	hayır	15,00	15,00
Kadın	19	hayır	Yok	Yok	Yok	Yok	Yok	15	Hayır	25,80	25,1-35	7,42	3,70	57,00	14,00	10,00	,67	30,00	Var	NBO	Hayır	GNS yok	hayır	14,00	15,00
Kadın	43	hayır	Yok	Yok	Yok	Yok	Yok	15	Hayır	33,00	25,1-35	7,41	3,10	13,00	17,00	17,00	,60	24,00	Var	NBO	Hayır	GNS yok	hayır	7,00	15,00
Kadın	39	hayır	Yok	Yok	Yok	Yok	Yok	15	Hayır	26,70	25,1-35	7,40	1,10	102,00	22,00	8,00	,64	22,00	Var	NBO	Hayır	GNS yok	hayır	13,00	15,00
Kadın	18	hayır	Yok	Yok	Yok	Yok	Yok	15	Hayır	26,10	25,1-35	7,38	4,10	55,00	22,00	21,00	1,00	37,00	Var	NBO	Hayır	GNS yok	hayır		15,00
Erkek	49	hayır	Yok	Yok	Yok	Yok	Yok	15	Hayır	30,80	25,1-35	7,37	3,20	12,00	17,00	20,00	1,22	44,00	Var	NBO	Hayır	GNS yok	hayır		15,00
Erkek	56	hayır	Yok	Yok	Yok	Yok	Yok	15	Hayır	30,40	25,1-35	7,37	4,00	3,00	31,00	31,00	,90	35,00	Var	NBO	Hayır	GNS yok	hayır		15,00
Kadın	22	hayır	Yok	Yok	Yok	Yok	Yok	15	Hayır	25,80	25,1-35	7,34	2,40	47,00	23,00	23,00	,80	21,00	Var	NBO	Hayır	GNS yok	hayır		15,00
Erkek	49	hayır	Yok	Yok	Yok	Yok	Yok	15	Hayır	21,60	15-25	7,34	1,90	85,00	22,00	21,00	1,00	37,00	Var	NBO	Hayır	GNS yok	hayır		15,00
Kadın	69	hayır	Yok	Yok	Yok	Yok	Yok	15	Hayır	25,40	25,1-35	7,33	4,40	7,00	17,00	12,00	,70	30,00	Var	NBO	Hayır	GNS yok	hayır		15,00
Kadın	45	hayır	Yok	Yok	Yok	Yok	Yok	15	Hayır	24,10	15-25	7,33	2,70	10,00	20,00	17,00	,60	35,00	Var	NBO	Hayır	GNS yok	hayır		15,00
Kadın	44	hayır	Yok	Yok	Yok	Yok	Yok	13	Hayır	38,80	35,1 ve üstü	7,15	3,60	5,00	14,00	14,00	,69	30,00	Var	NBO	Hayır	GNS var	hayır		13,00
Kadın	35	hayır	Yok	Yok	Yok	Yok	Yok	14	Hayır	26,80	25,1-35	7,40	1,90	3,00	26,00	32,00	,60	22,00	Var	NBO	Hayır	GNS var	hayır		14,00
Erkek	39	hayır	Yok	Yok	Yok	Yok	Yok	14	Hayır	53,00	35,1 ve üstü	7,28	4,30	7,00	19,00	24,00	1,00	32,00	Var	NBO	Hayır	GNS var	hayır		14,00
Erkek	49	hayır	Yok	Yok	Yok	Yok	Yok	14	Hayır	31,20	25,1-35	7,27	10,80	456,00	35,00	20,00	1,70	39,00	Var	NBO	Hayır	GNS var	hayır		14,00
Kadın	62	hayır	Yok	Yok	Yok	Yok	Yok	15	Hayır	27,60	25,1-35	7,45	2,90	30,00	14,00	12,00	,80	35,00	Var	NBO	Hayır	GNS var	hayır		15,00
Erkek	84	hayır	Yok	Yok	Yok	Yok	Yok	15	Hayır	36,00	35,1 ve üstü	7,34	3,70	15,00	29,00	10,00	,90	29,00	Var	NBO	Hayır	GNS var	hayır		15,00
Kadın	48	hayır	Yok	Yok	Yok	Yok	Yok	15	Hayır	28,70	25,1-35	7,32	4,00	13,00	38,00	46,00	,60	34,00	Var	NBO	Hayır	GNS var	hayır		15,00
Kadın	56	hayır	Yok	Yok	Yok	Yok	Yok	13	Hayır	29,60	25,1-35	7,49	6,60	3,00	21,00	19,00	,70	27,00	Var	NBO	Hayır	GNS var	hayır		13,00
Kadın	52	hayır	Yok	Yok	Yok	Yok	Yok	13	Hayır	28,70	25,1-35	7,23	2,40	11,00	20,00	9,00	,94	26,00	Var	NBO	Hayır	GNS var	hayır		13,00
Erkek	58	hayır	Yok	Yok	Yok	Yok	Yok	14	Hayır	31,40	25,1-35	7,42	5,00	34,00	58,00	58,00	1,12	35,00	Var	NBO	Hayır	GNS var	hayır		14,00
Kadın	58	hayır	Yok	Yok	Yok	Yok	Yok	14	Hayır	36,60	35,1 ve üstü	7,38	3,60	30,00	15,00	14,00	,74	55,00	Var	NBO	Hayır	GNS var	hayır		14,00
Kadın	79	hayır	Yok	Yok	Yok	Yok	Yok	15	Hayır	33,60	25,1-35	7,39	5,10	18,00	24,00	13,00	,80	45,00	Var	NBO	Hayır	GNS var	hayır		15,00
Kadın	39	hayır	Yok	Yok	Yok	Yok	Yok	15	Hayır	20,40	15-25	7,33	3,00	4,00	16,00	12,00	,50	28,00	Var	NBO	Hayır	GNS var	hayır		15,00
Erkek	70	evet	Yok	Yok	Yok	Yok	Var	13	Hayır	50,80	35,1 ve üstü	7,30	7,60	41,00	22,00	23,00	1,20	61,00	Var	HBO	Hayır	GNS var	evet
Erkek	70	evet	Var	Yok	Var	Yok	Yok	11	Evet	30,80	25,1-35	7,18	6,10	29,00	36,00	21,00	1,30	44,00	Var	HBO	Hayır	GNS yok	evet
Erkek	70	evet	Yok	Var	Yok	Yok	Yok	13	Hayır	39,20	35,1 ve üstü	7,25	12,00	29,00	22,00	11,00	1,14	24,00	Var	HBO	Hayır	GNS yok	hayır
Kadın	54	evet	Yok	Var	Yok	Yok	Yok	14	Hayır	33,00	25,1-35	7,38	4,10	5,00	32,00	17,00	1,50	58,00	Var	HBO	Hayır	GNS yok	hayır
Erkek	64	evet	Var	Yok	Yok	Yok	Yok	15	Hayır	26,10	25,1-35	7,27	3,00	9,00	18,00	15,00	,70	39,00	Var	HBO	Hayır	GNS yok	hayır
Kadın	65	evet	Var	Yok	Yok	Yok	Yok	15	Hayır	39,30	35,1 ve üstü	7,36	3,80	17,00	16,00	11,00	,60	23,00	Var	HBO	Hayır	GNS yok	hayır
Kadın	39	hayır	Yok	Yok	Yok	Yok	Yok	14	Hayır	25,70	25,1-35	7,21	3,90	3,00	28,00	18,00	,90	35,00	Var	HBO	Hayır	GNS yok	hayır
Erkek	23	hayır	Yok	Yok	Yok	Yok	Yok	7	Evet	45,30	35,1 ve üstü	7,14	14,90	85,00	37,00	44,00	1,40	19,00	Var	HBO	Evet		evet
Erkek	26	hayır	Yok	Yok	Yok	Yok	Yok	8	Evet	60,40	35,1 ve üstü	7,07	10,00	16,00	24,00	24,00	1,10	38,00	Var	HBO	Hayır	GNS yok	hayır
Kadın	23	hayır	Yok	Yok	Yok	Yok	Yok	11	Evet	57,90	35,1 ve üstü	7,12	4,30	53,00	16,00	9,00	,40	13,00	Var	HBO	Hayır	GNS yok	hayır
Erkek	19	hayır	Yok	Yok	Yok	Yok	Yok	15	Hayır	40,30	35,1 ve üstü	7,32	2,30	112,00	24,00	19,00	,70	24,00	Var	HBO	Hayır	GNS yok	hayır
Erkek	22	hayır	Yok	Yok	Yok	Yok	Yok	15	Hayır	27,10	25,1-35	7,32	2,60	3,00	21,00	17,00	,90	27,00	Var	HBO	Hayır	GNS yok	hayır
Kadın	18	hayır	Yok	Yok	Yok	Yok	Yok	15	Hayır	22,60	15-25	7,32	2,30	4,00	14,00	8,00	,50	28,00	Var	HBO	Hayır	GNS yok	hayır
Kadın	20	hayır	Yok	Yok	Yok	Yok	Yok	15	Hayır	28,00	25,1-35	7,31	1,90	3,00	18,00	9,00	,60	17,00	Var	HBO	Hayır	GNS yok	hayır
Kadın	21	hayır	Yok	Yok	Yok	Yok	Yok	15	Hayır	27,20	25,1-35	7,31	2,50	33,00	15,00	13,00	,70	26,00	Var	HBO	Hayır	GNS yok	hayır
Kadın	44	hayır	Yok	Yok	Yok	Yok	Yok	15	Hayır	27,00	25,1-35	7,31	3,70	33,00	21,00	20,00	,70	22,00	Var	HBO	Hayır	GNS yok	hayır
Kadın	43	hayır	Yok	Yok	Yok	Yok	Yok	15	Hayır	36,40	35,1 ve üstü	7,30	9,80	10,00	29,00	7,00	,89	34,00	Var	HBO	Hayır	GNS yok	hayır
Erkek	86	hayır	Yok	Yok	Yok	Yok	Yok	15	Hayır	26,40	25,1-35	7,30	4,30	13,00	20,00	10,00	1,20	58,00	Var	HBO	Hayır	GNS yok	hayır
Kadın	46	hayır	Yok	Yok	Yok	Yok	Yok	15	Hayır	29,30	25,1-35	7,27	2,40	12,00	17,00	12,00	,50	21,00	Var	HBO	Hayır	GNS yok	hayır
Kadın	46	hayır	Yok	Yok	Yok	Yok	Yok	15	Hayır	35,10	35,1 ve üstü	7,26	4,00	9,00	18,00	14,00	,80	32,00	Var	HBO	Hayır	GNS yok	hayır
Erkek	22	hayır	Yok	Yok	Yok	Yok	Yok	15	Hayır	35,90	35,1 ve üstü	7,25	9,80	5,00	48,00	24,00	1,00	24,00	Var	HBO	Hayır	GNS yok	hayır
Erkek	52	hayır	Yok	Yok	Yok	Yok	Yok	14	Hayır	36,50	35,1 ve üstü	7,31	4,20	12,00	27,00	44,00	,80	34,00	Var	HBO	Hayır	GNS yok	hayır
Kadın	52	hayır	Yok	Yok	Yok	Yok	Yok	14	Hayır	35,00	35,1 ve üstü	7,26	6,10	21,00	19,00	11,00	,82	31,00	Var	HBO	Hayır	GNS yok	hayır
Kadın	49	hayır	Yok	Yok	Yok	Yok	Yok	14	Hayır	36,60	35,1 ve üstü	7,22	3,10	10,00	18,00	11,00	,70	5,00	Var	HBO	Hayır	GNS yok	hayır
Erkek	66	hayır	Yok	Yok	Yok	Yok	Yok	15	Hayır	37,20	35,1 ve üstü	7,29	2,80	13,00	22,00	23,00	,90	33,00	Var	HBO	Hayır	GNS yok	hayır
Kadın	52	hayır	Yok	Yok	Yok	Yok	Yok	15	Hayır	34,40	25,1-35	7,26	2,40	8,00	14,00	9,00	1,70	66,00	Var	HBO	Hayır	GNS yok	hayır
Erkek	54	hayır	Yok	Yok	Yok	Yok	Yok	15	Hayır	33,80	25,1-35	7,19	1,90	19,00	38,00	17,00	1,23	30,00	Var	HBO	Hayır	GNS yok	hayır
Kadın	46	hayır	Yok	Yok	Yok	Yok	Yok	14	Hayır	30,20	25,1-35	7,45	3,70	7,00	15,00	14,00	,60	28,00	Var	HBO	Hayır	GNS yok	hayır
Kadın	62	hayır	Yok	Yok	Yok	Yok	Yok	15	Hayır	35,10	35,1 ve üstü	7,34	4,60	50,00	18,00	14,00	,60	34,00	Var	HBO	Hayır	GNS yok	hayır
Erkek	54	hayır	Yok	Yok	Yok	Yok	Yok	14	Hayır	31,90	25,1-35	7,17	6,00	24,00	20,00	19,00	,90	28,00	Var	HBO	Hayır	GNS yok	hayır
Erkek	53	hayır	Yok	Yok	Yok	Yok	Yok	7	Evet	24,90	15-25	7,43	3,10	32,00	41,00	96,00	1,20	53,00	Var	HBO	Hayır	GNS var	hayır
Erkek	52	hayır	Yok	Yok	Yok	Yok	Yok	13	Hayır	41,50	35,1 ve üstü	7,20	11,90	177,00	21,00	12,00	1,26	38,00	Var	HBO	Hayır	GNS var	hayır
